# Supplementary material for: Clinical Impact of Supplementation with Pasteurized Donor Human Milk by High-Temperature Short-Time Method versus Holder Method in Extremely Low Birth Weight Infants: A Multicentre Randomized Controlled Trial
Source: Nutrients. 2024 Apr 8;16(7):1090. doi: 10.3390/nu16071090 (PMC11013736; doi:10.3390/nu16071090)
Supplement: Supplementary file 1 [file nutrients-16-01090-s001.zip]

Archive with 4 entries (3 files):
- nutrients-2939317-supplementary/
- nutrients-2939317-supplementary/FIGURE S1.  DHM batches for study.pdf
- nutrients-2939317-supplementary/FIGURE S2. Main outcome. RR by study site.pdf
- nutrients-2939317-supplementary/Supplementary Tables.pdf
